# Supplementary material for: Simultaneous Bilateral Reconstruction of Chronic Achilles Tendon Rupture with Flexor Digitorum Longus Transfer and Turndown Flaps: A Case Report and Review of Literature
Source: J Clin Med. 2026 Jan 23;15(3):922. doi: 10.3390/jcm15030922 (PMC12897851; doi:10.3390/jcm15030922)
Supplement: Supplementary file 1 [file jcm-15-00922-s001.zip]

Archive with 1 entries (1 files):
- jcm-4068299-supplementary.mp4
